# Supplementary material for: Synthesis of FeOOH-Loaded Aminated Polyacrylonitrile Fiber for Simultaneous Removal of Phenylphosphonic Acid and Phosphate from Aqueous Solution
Source: Polymers (Basel). 2023 Apr 17;15(8):1918. doi: 10.3390/polym15081918 (PMC10146033; doi:10.3390/polym15081918)
Supplement: Supplementary file 1 [file polymers-15-01918-s001.zip]

Archive with 1 entries (1 files):
- polymers-2328238-SM.pdf
